# Supplementary material for: Pharmacogenomic profile of actionable molecular variants related to drugs commonly used in anesthesia: WES analysis reveals new mutations
Source: Front Pharmacol. 2023 Mar 20;14:1047854. doi: 10.3389/fphar.2023.1047854 (PMC10069477; doi:10.3389/fphar.2023.1047854)
Supplement: Supplementary file 1 [file Table2.xlsx]

## Sheet: Hoja1
Supplemental Table 2. Rare and novel pathogenic variants (Filtering strategy A).
Variants refseq	rs	HWE p-value	AF study	AF Latino/AM gnomAD	Adjusted p-value	AF Global gnomAD	Adjusted p-value	OPF value
Rare and novel Missense Variants
CACNA1S c.5570G>A p.Ser1857Asn	rs72749169	0.968	0.0016	0.000665	1	0.002112	1	0.6
CACNA1S c.4747G>A p.Glu1583Lys	rs148273582	0.952	0.0024	0.000318	0.3162	0.000275	<0.01	0.8
CACNA1S c.4718C>T p.Thr1573Met	rs183195890	0.968	0.0016	0.000463	1	0.000363	1	0.6
CACNA1S c.4211C>T p.Ala1404Val	Novel variant*	0.984	0.0008	NA	NA	NA	NA	0.6
CACNA1S c.4010T>C p.Leu1337Pro	Novel variant*	0.984	0.0008	NA	NA	NA	NA	0.6
CACNA1S c.3890G>C p.Gly1297Ala	rs749856222	0.984	0.0008	2.9e-05	1	4e-06	<0.01	1
CACNA1S c.3853G>A p.Gly1285Ser	rs768535906	0.984	0.0008	0	NA	1.2e-05	<0.01	0.8
CACNA1S c.3499C>T p.Leu1167Phe	rs1335060096	0.952	0.0024	0.000131	<0.01	1.3e-05	<0.01	0.6
CACNA1S c.3425A>C p.Gln1142Phe	rs139373152	0.984	0.0008	0.0002	1	0.000243	1	0.8
CACNA1S c.3095G>C p.Gly1032Ala	Novel variant*	0.984	0.0008	NA	NA	NA	NA	0.8
CACNA1S c.2440G>A p.Ala814Thr	rs139956524	0.968	0.0016	0.000458	1	0.001206	1	0.6
CACNA1S c.2360A>T p.Lys787Met	rs770110085	0.984	0.0008	0	NA	3.2e-05	<0.01	1
CACNA1S c.1828G>T p.Val610Leu	rs756131999	0.984	0.0008	0	NA	1.2e-05	<0.01	0.6
CACNA1S c.1090C>T p.Arg364Trp	rs529038948	0.984	0.0008	5.8e-05	1	2.8e-05	<0.01	0.6
CACNA1S c.895T>C p.Tyr299His	rs35856559	0.9	0.0048	0.000875	0.0093	0.002374	1	0.6
ADRB2 c.313T>G p.Trp105Gly	Novel variant*	0.984	0.0008	NA	NA	NA	NA	0.6
ADRB2 c.659C>G p.Ser220Cys	rs3729943	<0.001	0.004	0.00133	1	0.001948	1	0.6
OPRM1 c.145C>T p.Arg49Cys	Novel variant*	0.984	0.0008	NA	NA	NA	NA	0.6
OPRM1 c.310G>A p.Arg104Thr	Novel variant**	0.984	0.0008	NA	NA	NA	NA	0.8
OPRM1 c.375C>G p.Phe125Leu	rs77806090	0.984	0.0008	8.7e-05	1	3.2e-05	<0.01	0.6
OPRM1 c.440C>G p.Ser147Cys	rs17174794	0.984	0.0008	0.001767	1	0.004139	1	0.8
OPRM1 c.868G>A p.Val290Met	rs376725129	0.984	0.0008	0	NA	1.2e-05	<0.01	0.8
OPRM1 c.1073C>T p.Ser358Phe	rs79216711	0.952	0.0024	5.8e-05	<0.01	0.000409	0.6944	0.6
POR c.138G>C p.Lys46Asn	rs56355228	0.984	0.0008	2.9e-05	1	4.1e-05	1	0.8
POR c.514G>A p.Gly172Ser	rs564863959	0.984	0.0008	3.4e-05	1	5e-06	<0.01	0.8
POR c.550A>T p.Met184Leu	rs1788993597	0.984	0.0008	NR	NA	NR	NA	0.8
POR c.683C>T p.Pro228Leu	rs17853284	0.984	0.0008	0.000739	1	0.002485	1	0.6
POR c.889G>A p.Glu297Lys	rs11540674	0.984	0.0008	0.000261	1	0.0007388	1	0.6
POR c.1106C>T p.Thr369Met	rs367810540	0.984	0.0008	0.000406	1	0.0001733	1	0.8
POR c.1405G>A p.Val469Met	rs72557946	0.984	0.0008	0.00029	1	0.0003824	1	0.8
POR c.1516C>T p.Arg506Cys	rs374141883	0.984	0.0008	0.000102	1	0.0001397	1	0.8
POR c.1882G>A p.Val628Ile	rs145782750	0.984	0.0008	0.002062	1	0.001661	1	0.6
POR c.2014T>G p.Ser672Ala	Novel variant*	0.984	0.0008	NA	NA	NA	NA	0.8
ABCB1 c.3697C>T p.Arg1233Cys	rs563375387	0.968	0.0016	5.8e-05	<0.01	3.6e-05	<0.01	0.8
ABCB1 c.3400G>A p.Gly1134Arg	rs767536622	0.968	0.0016	2.9e-05	<0.01	4e-06	<0.01	0.8
ABCB1 c.3320A>C p.Gln1107Pro	rs55852620	0.968	0.0016	0.000723	1	0.006625	1	0.6
ABCB1 c.3068C>T p.Thr1023Met	rs142183184	0.984	0.0008	2.9e-05	1	2e-05	<0.01	0.6
ABCB1 c.2962G>A p.Val988Met	rs753967146	0.984	0.0008	5.6e-05	1	5.7e-05	1	1
ABCB1 c.2438C>G p.Ala813Gly	rs201744003	0.984	0.0008	NA	NA	6.8e-05	1	1
ABCB1 c.2320G>C p.Gly774Arg	rs199564535	0.984	0.0008	2.8e-05	1	2.5e-05	<0.01	0.8
ABCB1 c.1777C>T p.Arg593Cys	rs28381914	0.984	0.0008	0.000202	1	9.2e-05	1	0.6
ABCB1 c.1762C>T p.Arg588Cys	rs201122883	0.984	0.0008	NA	NA	1.6e-05	<0.01	0.8
ABCB1 c.1323G>C p.Gln441His	Novel variant*	0.968	0.0016	NA	NA	NA	NA	0.6
ABCB1 c.202A>G p.Met68Val	rs865799545	0.984	0.0008	3e-05	1	8e-06	<0.01	0.8
ABCB1 c.149A>G p.Tyr50Cys	rs537546318	0.984	0.0008	3e-05	1	1.2e-05	<0.01	0.6
CYP3A5 c.1064A>G p.Tyr355Cys	rs149888520	0.984	0.0008	0.00017	1	0.000271	1	0.8
CYP3A5 c.446T>C p.Ile149Thr	rs142823108	0.984	0.0008	3e-05	1	0.000115	1	0.8
CYP3A4 c.1334T>C p.Met445Thr	rs4986910	0.968	0.0016	0.00156	1	0.005239	1	0.8
CYP1A2 c.223G>A p.Val75Ile	rs150164960	0.984	0.0008	0.00069	1	0.000251	1	0.8
CYP1A2 c.248C>T p.Thr83Met	rs138652540	0.984	0.0008	6e-05	1	0.000143	1	0.8
CYP1A2 c.310G>A p.Asp104Asn	rs34067076	0.984	0.0008	0.00101	1	0.000634	1	0.6
CYP1A2 c.613T>G p.Phe205Val	rs45540640	0.984	0.0008	0.00017	1	0.00029	1	0.8
CYP1A2 c.643G>A p.Glu215Lys	rs1271532274	0.984	0.0008	7e-05	1	7e-06	<0.01	1
CYP1A2 c.841C>T p.Arg281Trp	rs45468096	0.968	0.0016	0.00208	1	0.001183	1	0.6
CYP1A2 c.1042G>A p.Asp348Asn	rs56276455	0.984	0.0008	0.00055	1	0.000171	1	0.6
CYP1A2 c.1291C>T p.Arg431Trp	rs28399424	0.968	0.0016	0.00055	1	0.001162	1	0.8
RHBDF2 c.1849G>A p.Glu617Lys	Novel variant*	0.984	0.0008	NA	NA	NA	NA	0.8
RHBDF2 c.1763T>C p.Phe588Ser	Novel variant*	0.984	0.0008	NA	NA	NA	NA	0.8
RHBDF2 c.1483C>T p.Arg495Trp	rs143503813	0.984	0.0008	0.00214	1	0.003121	1	0.8
RHBDF2 c.1150C>T p.Arg384Cys	rs371993070	0.984	0.0008	0.00035	1	0.000144	1	0.8
RHBDF2 c.940G>A p.Ala314Thr	rs140433374	0.888	0.0056	0.000751	<0.01	0.000787	<0.01	1
RHBDF2 c.479G>A p.Arg160His	rs140560049	0.984	0.0008	0.000116	1	0.00035	1	1
RYR1 c.89A>T p.Glu30Val	rs145771708	0.984	0.0008	6e-05	1	0.000311	1	0.6
RYR1 c.94C>T p.Leu32Phe	rs138630815	0.984	0.0008	3e-05	1	0.000248	1	0.6
RYR1 c.443C>T p.Thr148Ile	rs151325948	0.968	0.0016	5.8e-05	<0.01	0.000163	0.5712	0.8
RYR1 c.573C>A p.Asp191Glu	Novel variant***	0.984	0.0008	NA	NA	NA	NA	0.8
RYR1 c.758C>T p.Thr253Ile	rs749073447	0.984	0.0008	0.000145	1	3.6e-05	1	0.6
RYR1 c.1840C>T p.Arg614Cys	rs118192172	0.984	0.0008	NA	NA	8.7e-05	1	0.8
RYR1 c.1958A>G p.Glu653Gly	rs1967514048	0.984	0.0008	NR	NA	NR	NA	0.8
RYR1 c.2269C>T p.Arg757Cys	rs890373465	0.984	0.0008	5.8e-05	1	1.2e-05	<0.01	0.8
RYR1 c.2362G>A p.Val788Met	Novel variant*	0.984	0.0008	NA	NA	NA	NA	0.8
RYR1 c.2550C>G p.Phe850Leu	rs757850226	0.984	0.0008	0	NA	1.2e-05	<0.01	0.8
RYR1 c.2677G>A p.Gly893Ser	rs147336515	0.984	0.0008	0.000174	1	0.000479	1	0.8
RYR1 c.2709C>G p.His903Gln	rs1007637405	0.968	0.0016	2.9e-05	<0.01	8e-06	<0.01	0.8
RYR1 c.2797G>A p.Ala933Thr	rs148623597	0.984	0.0008	0.00017	1	0.000306	1	0.8
RYR1 c.2870C>T p.Thr957Met	rs201827275	0.968	0.0016	3.6e-05	<0.01	5.2e-05	<0.01	0.6
RYR1 c.2996G>A p.Arg999His	rs180714609	0.984	0.0008	8.7e-05	1	6.8e-05	1	0.8
RYR1 c.3005A>G p.Gln1002Arg	rs1968095750	0.984	0.0008	NR	NA	NR	NA	0.8
RYR1 c.3257G>A p.Arg1086Hist	rs764009626	0.984	0.0008	5.8e-05	1	3.6e-05	1	0.8
RYR1 c.3619G>A p.Val1207Met	rs760235443	0.968	0.0016	0.000492	1	0.000127	<0.01	1
RYR1 c.4894C>T p.Pro1632Ser	rs76537615	0.984	0.0008	0.000726	1	0.001254	1	0.6
RYR1 c.5533G>C p.Val1845Leu	rs926669024	0.984	0.0008	0	NA	7e-06	<0.01	0.8
RYR1 c.6422C>T p.Ala2141Val	rs201293931	0.984	0.0008	2.9e-05	1	4e-06	<0.01	0.8
RYR1 c.6700C>T p.Arg2234Cys	rs201465595	0.984	0.0008	8.7e-05	1	2e-05	<0.01	0.8
RYR1 c.6962T>C p.Ile2321Thr	rs370500540	0.984	0.0008	0	NA	8e-06	<0.01	0.6
RYR1 c.7099G>A p.Ala2367Thr	rs146306934	0.984	0.0008	0.000146	1	5e-05	1	0.8
RYR1 c.7193G>A p.Arg2398His	rs757289154	0.984	0.0008	0	NA	4e-06	<0.01	0.8
RYR1 c.7385C>T p.Pro2462Leu	rs551223467	0.92	0.004	0	NA	4e-06	<0.01	0.8
RYR1 c.7756G>A p.Val2586Met	rs761841263	0.968	0.0016	2.9e-05	<0.01	1.6e-05	<0.01	0.8
RYR1 c.7769C>T p.Ser2590Phe	rs752430492	0.984	0.0008	0	NA	2e-05	<0.01	0.8
RYR1 c.7861C>T p.His2621Tyr	rs761129675	0.984	0.0008	0	NA	8e-06	<0.01	0.6
RYR1 c.8113G>A p.Ala2705Thr	rs536813036	0.984	0.0008	0	NA	3.6e-05	1	0.8
RYR1 c.8360C>G p.Thr2787Ser	rs35180584	<0.001	0.0064	0.002824	1	0.002906	1	0.6
RYR1 c.9148G>A p.Val3050Ile	rs200797340	0.984	0.0008	0.000463	1	0.000147	1	0.6
RYR1 c.9563C>G p.Pro3188Arg	Novel variant*	0.968	0.0016	NA	NA	NA	NA	0.8
RYR1 c.10097G>A p.Arg3366His	rs137932199	0.984	0.0008	0.000897	1	0.000877	1	0.8
RYR1 c.10126G>T and c.10127A>T p.Glu3376Leu	Novel MNV	0.984	0.0008	NA	NA	NA	NA	ND
RYR1 c.10616G>A p.Arg3539His	rs143987857	0.984	0.0008	8.7e-05	1	0.001553	1	0.8
RYR1 c.10941C>G p.His3647Gln	rs114351116	0.968	0.0016	0.000174	1	0.000772	1	0.6
RYR1 c.11110C>T p.His3704Tyr	rs1175190704	0.984	0.0008	NR	NA	NR	NA	0.8
RYR1 c.11798A>G p.Tyr3933Cys	rs147136339	0.984	0.0008	0.000896	1	0.000867	1	0.8
RYR1 c.11941C>T p.His3981Tyr	rs148772854	0.92	0.004	0.000752	0.0744	0.000964	0.336	0.6
RYR1 c.14270G>A p.Arg4757His	rs768360593	0.984	0.0008	5.8e-05	1	0.0001	1	0.6
RYR1 c.14545G>A p.Val4849Ile	rs118192168	0.984	0.0008	2.9e-05	1	1.6e-05	<0.01	0.8
RYR1 c.14773G>A p.Val4925Ile	rs959737076	0.984	0.0008	2.9e-05	1	1.6e-05	<0.01	0.8
CYP2B6 c.200C>T p.Thr67Met	rs138264188	0.952	0.0024	0.001301	1	0.001282	1	0.6
CYP2B6 c.353G>A p.Gly118Glu	Novel variant*	0.984	0.0008	NA	NA	NA	NA	0.8
CYP2B6 c.419G>A p.Arg140Gln	rs35773040	0.952	0.0024	0.001678	1	0.00314	1	0.6
CYP2B6 c.547G>A p.Val183Ile	rs58871670	0.984	0.0008	0.002313	1	0.003261	1	0.6
CYP2B6 c.692A>G p.His231Arg	rs1969240377	0.968	0.0016	NR	NA	NR	NA	0.6
CYP2B6 c.777C>A p.Ser259Arg	rs45482602	0.984	0.0008	0.001764	1	0.002482	1	0.6
COMT c.274G>A p.Val92Met	rs13306281	0.984	0.0008	0	NA	4e-06	<0.01	1
COMT c.373C>T p.Arg125Cys	rs199710929	0.984	0.0008	0.000319	1	0.00014	1	0.6
COMT c.576C>G p.His192Gln	rs142545956	0.984	0.0008	2.9e-05	1	4e-06	<0.01	0.8
COMT c.677C>T p.Ala226Val	rs749437638	0.968	0.0016	8.7e-05	<0.01	2.4e-05	<0.01	0.6
CYP2D6 c.1353G>A p.Met451Ile	rs760940331	0.968	0.0016	0	NA	2.8e-05	<0.01	0.8
CYP2D6 c.1346C>A p.Ala449Asp	rs79392742	0.754	0.0344	0.0349	1	0.005411	<0.01	0.8
CYP2D6 c.1139G>A p.Arg380His	rs61731586	0.968	0.0016	0.000377	1	0.00016	0.5152	0.8
CYP2D6 c.1064A>G p.Tyr355Cys	rs202102799	0.012	0.0912	0.003722	<0.01	0.002171	<0.01	0.6
CYP2D6 c.974C>T p.Pro325Leu	rs140513104	0.984	0.0008	5.8e-05	1	0.000231	1	0.8
CYP2D6 c.782C>T p.Thr261Ile	rs267608297	0.984	0.0008	0.000145	1	5.6e-05	1	0.6
CYP2D6 c.638T>C p.Leu213Pro	rs199535154	0.888	0.0056	0.000321	<0.01	0.000539	<0.01	0.6
CYP2D6 c.635G>A p.Gly212Glu	rs5030866	0.936	0.0032	0.003146	1	0.006941	1	0.8
CYP2D6 c.286G>A p.Glu96Lys	rs762154814	0.984	0.0008	5.9e-05	1	2.5e-05	<0.01	0.6
Rare and novel splicing variants
POR c.1398+1G>C	Novel variant*	0.984	0.0008	NR	NA	NR	NA	NA
ABCB1 c.2397+3A>G	rs28381943	0.984	0.0008	2.894e-05	1	5.182e-05	1	NA
RYR1 c.11689+4A>T	rs1972046104	0.984	0.0008	NR	NA	NR	NA	NA
COMT c.1-5T>A	rs1601526844	0.936	0.0032	0.002615	1	0.002341	1	NA
Rare and novel LoF variants
CACNA1S c.5104C>T p.Arg1702Ter	rs550371466	0.968	0.0016	0.0003471	1	9.155e-05	<0.01	NA
CACNA1S c.4967delT p.Leu1656Argfs*67	rs1660352437	0.984	0.0008	NR	NA	NR	NA	NA
CYP3A5 c.842C>A p.Ser281Ter	rs111371159	0.984	0.0008	0	NA	3.977e-06	<0.01	NA
CYP3A5 c.802C>T p.Arg268Ter	rs148176345	0.952	0.0024	8.677e-05	<0.01	6.763e-05	<0.01	NA
CYP3A5 c.746T>A p.Leu249Ter	rs201260783	0.984	0.0008	0.0002346	1	0.0001692	1	NA
CYP3A5 c.92dupG p.Leu32Thrfs*3	rs28383469	0.952	0.0024	0.006415	1	0.005904	1	NA
CYP2B6 c.648delG p.Phe217Leufs*8	Novel variant*	0.984	0.0008	NR	NA	NR	NA	NA
CYP2D6 c.631dupG p.Glu211Glyfs*43	rs763609904	0.888	0.0056	0	NA	0.0001479	<0.01	NA
* Novel variant NGS-True-positive ** Novel variant not confirmed; ***Novel variants NGS-False positive; AA Admixed American; AF Allele frequency; NA not applicable; ND not determined; Novel MNV (Multiple Nucleotide Variant); NR not reported; OPF Optimized prediction framework.
