# Supplementary material for: Pharmacogenomic profile of actionable molecular variants related to drugs commonly used in anesthesia: WES analysis reveals new mutations
Source: Front Pharmacol. 2023 Mar 20;14:1047854. doi: 10.3389/fphar.2023.1047854 (PMC10069477; doi:10.3389/fphar.2023.1047854)
Supplement: Supplementary file 2 [file Table3.xlsx]

## Sheet: Hoja1
Supplementary Table 3. Validated/actionable genomic variants (Filtering strategy B)
Variants refseq	rs	HWE p-value	AF study	AF Latino/AA gnomAD	Adjusted p-value	AF Global gnomAD	Adjusted p-value
COMT c.186C>T p.His62=	rs4633	0.04	0.3656	0.4052	0.072267	0.4626	<0.001
COMT c.408C>G p.Leu136=	rs4818	0.79	0.2792	0.2146	<0.001	0.3356	<0.001
COMT c.472G>A p.Val158Met	rs4680	0.08	0.3648	0.4046	0.069225	0.4597	<0.001
COMT c.214G>T p.Ala72Ser	rs6267	0.58	0.0216	0.03785	0.18616	0.01357	0.073515
CYP3A5 c.*14T>C	rs15524	0.69	0.2288	0.2248	1	0.178	<0.001
CYP3A5 c.1035dupT p.Thr346Tyrfs*3	rs41303343	0.87	0.0064	0.004619	1	0.009859	1
CYP3A5 c.624G>A p.Lys208=	rs10264272	<0.001	0.0256	0.007681	<0.001	0.01296	0.001794
KCNJ6 c.495A>G p.Pro165=	rs2070995	0.29	0.8472	0.8037	0.002015	0.8074	0.005564
OPRM1 c.17C>T p.Ala6Val	rs1799972	0.2	0.0224	0.01057	0.001846	0.02215	1
OPRM1 c.-25C>T	rs41292890	0.93	0.0032	0.002357	1	0.003349	1
OPRM1 c.118A>G p.Asn40Asp	rs1799971	0.54	0.1944	0.2141	1	0.181	1
OPRM1 c.*9C>T	rs11575858	0.93	0.0032	0.004613	1	0.01274	0.051831
POR c.1508C>T p.Ala503Val	rs1057868	0.46	0.3416	0.2811	<0.001	0.3019	0.032851
AA Admixed American; AF Allele frequencies
