# Supplementary material for: Pharmacogenomic profile of actionable molecular variants related to drugs commonly used in anesthesia: WES analysis reveals new mutations
Source: Front Pharmacol. 2023 Mar 20;14:1047854. doi: 10.3389/fphar.2023.1047854 (PMC10069477; doi:10.3389/fphar.2023.1047854)
Supplement: Supplementary file 3 [file Table1.xlsx]

## Sheet: TABLA
Supplementary Table 1 Novel variants confirmed by Sanger sequencing
molecular variants	Variants refseq	Primer Forward 5´-3´	Primer Reverse 5´-3	Product Length (bp)
ABCB1 c.1323G>C p.Gln441His	NM_000927.5	CAGTTACCCATCTCGAAAAGAAGT	GGTCCTAATATCCTGTCCATCAAC	471
ADRB2 c.313T>G p.Trp105Gly	NM_000024.6	CATCGTCATGTCTCTCATCGTC	CTCAGATTTGTCAATCTTCTGGAG	601
CACNA1S c.3095G>C p.Gly1032Ala	NM_000069.3	ATTGGGTCTGGTCTTTCCTG	GCTTCCTTTCTCTGGGCATC	597
CACNA1S c.4010T>C p.Leu1337Pro	NM_000069.3	TGAGCTACACAGTGAACATGAAGA	CCTCTCTGGAGTATGAAAAAGCAC	518
CACNA1S c.4211C>T p.Ala1404Val	NM_000069.3	GTGCTTTTTCATACTCCAGAGAGG	CCAACCTGGAGATACTCTGATTCT	578
CYP2B6 c.353G>A p.Gly118Glu	NM_000767.5	GTGAGAGCCTCAGAGGCACTGG	TCTCTCTCTTTCCCTGGCTCTCTG	508
CYP2B6 c.648del p.Phe217fs	NM_000767.5	GGAGTGGGGAAGTGGGGTT	GCTTTTCTCTGTCCTCTACACATC	763
OPRM1 c.145C>T p.Arg49Cys	NM_000914.5	CTATACGCAGAGGAGAATGTCAGA	CACCCCTAGACATTTGTAGCTTTT	757
POR c.2014T>G p.Ser672Ala	NM_001395413.1	GTGCAGAACACCTTCTACGACAT	AACTTTATTCCAAGGGCCAGAG	482
POR c.1398+1G>C	NM_001395413.1	AGTCCAACAAGAAGCACCCATT	AATCTCACAAGCCAGCCCGA	600
RHBDF2 c.1763T>C p.Phe588Ser	NM_024599.5	ACTTTGGCCACTTTTGTCAAGT	GGAGCAAAGGACAGTTATTGGAG	626
RHBDF2 c.1849G>A p.Glu617Lys	NM_024599.5	CCTCCAATAACTGTCCTTTGCTC	ATGTAGGAAGAGAGACAGCCAGAG	528
RYR1 c.573C>A p.Asp191Glu	NM_000540.3	GACTTGATCATTTCCTGATCTGTG	GTTTGGGAGCCTGATATTTAGTTC	462
RYR1 c.10127A>T p.Glu3376Val	NM_000540.3	TCAGTGTTCAGGGACTATATCCAA	AAGAAGTTTCTAGCCAGTCAGGAG	493
RYR1 c.2362G>A p.Val788Met	NM_000540.3	GACCTTGCAGTCATCTGAACTCT	TGCCTCGCCAGAAAACCTTTG	521
RYR1 c.9563C>G p.Pro3188Arg	NM_000540.3	GCCTGTAAATCCACCTACTCCTAA	TCTCTAAATTCTCCCCATGTAACG	740
